# Supplementary material for: Infective Endocarditis by Pasteurella Species: A Systematic Review
Source: J Clin Med. 2022 Aug 27;11(17):5037. doi: 10.3390/jcm11175037 (PMC9456824; doi:10.3390/jcm11175037)
Supplement: Supplementary file 1 [file jcm-11-05037-s001.zip]

Archive with 1 entries (1 files):
- jcm-1835922-supplementary.pdf
